# Supplementary material for: A novel diagnostic approach for assessing pulmonary blood flow distribution using conventional X-ray angiography
Source: PLoS One. 2021 Jun 29;16(6):e0253565. doi: 10.1371/journal.pone.0253565 (PMC8241113; doi:10.1371/journal.pone.0253565)
Supplement: S1 Table — (CSV) [file pone.0253565.s001.csv]

FrameNumber	Phase	RightArea	LeftArea
1	62.9	0	0
2	70.5	-4.665	-1.375
3	78.1	-9.825	3.779
4	86.7	-21.45	13.742
5	94.3	-29.801	15.135
6	1.9	-36.984	8.545
7	9.4	-35.863	5.386
8	17.9	-29.994	7.879
9	25.5	-35.667	-8.645
10	33	-31.582	-17.239
11	40.6	-23.103	-15.124
12	48.1	-24.727	-21.644
13	56.6	-25.959	-28.754
14	64.2	-28.161	-30.802
15	71.7	-29.257	-22.6
16	79.2	-36.394	-18.4
17	86.8	-49.021	-16.517
18	94.3	-52.338	-9.829
19	2.9	-52.107	-2.082
20	10.5	-54.041	-15.128
21	18.1	-51.938	-19.788
22	25.7	-46.746	-19.576
23	33.3	-41.493	-24.621
24	41.9	-39.62	-33.414
25	49.5	-38.604	-39.205
26	57.1	-33.86	-35.705
27	64.8	-36.583	-36.444
28	72.4	-43.128	-39.135
29	81	-46.255	-26.932
30	88.6	-51.756	-12.899
31	96.2	-61.148	-17.819
32	3.8	-62.135	-17.729
33	11.3	-56.724	-17.069
34	19.8	-55.504	-19.285
35	27.4	-53.15	-29.091
36	34.9	-47.699	-35.39
37	42.5	-40.974	-32.957
38	50	-38.917	-35.29
39	58.5	-40.067	-43.727
40	66	-36.215	-37.665
41	73.6	-36.914	-28.251
42	81.1	-47.119	-27.22
43	88.7	-52.743	-17.325
44	97.2	-55.714	-9.831
45	4.7	-55.494	-4.563
46	12.3	-51.067	-10.559
47	19.8	-20.581	-9.522
48	27.4	27.137	8.818
49	35.8	53.504	14.362
50	43.4	69.927	16.032
51	50.9	94.372	28.813
52	58.5	110.12	38.319
53	66	115.87	41.346
54	74.5	117.56	46.997
55	82.1	111.67	60.483
56	89.6	108.84	78.841
57	97.2	99.45	75.007
58	4.7	99.028	77.708
59	13.2	115.27	88.346
60	20.8	150.63	90.038
61	28.3	194.75	97.564
62	35.8	225.38	107.17
63	43.4	241.16	115.8
64	51.9	252.35	115.4
65	59.4	256.92	112.94
66	67	260.28	121.98
67	74.5	261.04	132.28
68	82.1	244.89	132.3
69	90.6	238.18	141.42
70	98.1	235.44	151.55
71	5.6	233.68	151.03
72	13.1	239.6	146.34
73	20.6	248.83	147.19
74	29	266.35	156.58
75	36.4	274.15	151.7
76	43.9	273.42	144.97
77	51.4	280.2	150.14
78	58.9	279.87	155.85
79	67.3	270.59	150.98
80	74.8	264.08	158.11
81	82.2	249.42	179.28
82	89.7	235.82	195.5
83	97.2	228.46	197.57
84	5.7	227.44	196.52
85	13.2	233.02	199.95
86	20.8	230.5	194
87	28.3	233.21	185.15
88	35.8	239.37	186.9
89	44.3	236.5	187.72
90	51.9	226.39	178.52
91	59.4	218.14	177.9
92	67	210.35	185.01
93	74.5	197.39	202.32
94	83	173.63	224.79
95	90.6	156.27	247.07
96	98.1	153.59	263.5
97	5.7	149.5	254.94
98	13.2	147.16	244.1
99	21.7	146.36	241.7
100	29.2	149.23	233.9
101	36.8	145.38	216.82
102	44.3	139.62	208.23
103	51.9	133.79	206.3
104	60.4	127.04	211.56
105	67.9	113.92	208.18
106	75.5	101.09	224.18
107	83	89.875	262.01
108	90.6	71.241	276.47
109	99.1	62.593	278.46
110	6.6	67.43	277.43
111	14.2	67.876	271.57
112	21.7	64.938	255.72
113	29.2	65.607	233.01
114	36.8	68.938	224.17
115	45.3	68.907	218.44
116	52.8	59.628	201.53
117	60.4	55.667	202.07
118	67.9	53.097	211.96
119	75.5	40.803	224.85
120	84	28.54	245.47
121	91.5	15.376	255.96
122	99.1	12.266	267.14
123	6.5	13.689	257.22
124	15	10.57	239.79
125	22.4	17.342	235.37
126	29.9	22.035	219.15
127	37.4	18.887	195.39
128	44.9	23.354	187.3
129	52.3	20.797	181.06
130	60.7	17.558	181.12
131	68.2	13.558	180.4
132	75.7	3.163	192.47
133	83.2	-0.329	218.05
134	90.7	-14.188	221.29
135	99.1	-20.106	222.79
136	6.6	-12.182	223.47
137	14.2	-13.547	214.66
138	21.7	-13.004	195.05
139	29.2	-7.065	177.06
140	37.7	-4.021	166.1
141	45.3	0.886	157.42
142	52.8	-5.266	141.21
143	60.4	-4.574	144.08
144	67.9	-2.074	155.62
145	76.4	-16.122	157.8
146	84	-23.713	170.6
147	91.5	-30.435	183.49
148	99.1	-33.229	190.63
149	6.5	-32.031	180.43
150	15	-33.598	168.49
151	22.4	-26.114	162.97
152	29.9	-19.447	149.76
153	37.4	-22.358	127.35
154	44.9	-15.338	120.18
155	53.3	-13.35	119.61
156	60.7	-16.743	114.46
157	68.2	-18.506	115.07
158	75.7	-25.02	126
159	83.2	-27.744	145.84
160	91.6	-39.972	146.93
161	99.1	-46.512	144.8
162	6.5	-38.306	149.85
163	13.9	-37.528	143.89
164	21.3	-36.92	128.75
165	29.6	-31.086	115.66
166	37	-26.005	109.15
167	44.4	-23.33	96.619
168	51.9	-24.292	87.295
169	59.3	-24.065	86.143
170	67.6	-21.821	97.518
171	75	-31.306	96.98
172	82.4	-37.925	106.74
173	89.8	-42.658	120.57
174	97.2	-47.386	124.19
